# Supplementary material for: Insights into Genetic Characteristics and Virological Features of Endemic Avian Influenza A (H9N2) Viruses in Egypt from 2017–2021
Source: Viruses. 2022 Jul 6;14(7):1484. doi: 10.3390/v14071484 (PMC9321558; doi:10.3390/v14071484)
Supplement: Supplementary file 1 [file viruses-14-01484-s001.zip]

Archive with 1 entries (1 files):
- viruses-1728153-Supplementary Materials.pdf
